# Supplementary material for: Status of Cassava Witches’ Broom Disease in the Philippines and Identification of Potential Pathogens by Metagenomic Analysis
Source: Biology (Basel). 2024 Jul 15;13(7):522. doi: 10.3390/biology13070522 (PMC11273669; doi:10.3390/biology13070522)
Supplement: Supplementary file 1 [file biology-13-00522-s001.zip]

Archive with 13 entries (13 files):
- Figure S1-CWBD symptom rating scale.pdf
- Figure S2-In-silico ScaI restriction enzyme digestion of 16S rDNA sequences.pdf
- Figure S3-Phylogenetic tree of phytoplasma and other bacteria.pdf
- Figure S4-Bacterial community composition of unfiltered amplicon sequencing reads.pdf
- Figure S5-Microbial taxonomic classification of shotgun metagenomics reads using Kaiju.pdf
- Figure S6-Krona Pie charts of Kaiju classification of genomic reads, contrigs, and transcripts.pdf
- Raw gel Images.pdf
- Table S1-Primer sequences and PCR conditions.pdf
- Table S2-Sequence accession numbers and BLAST result.pdf
- Table S3-Summary of samples used for NGS analysis.pdf
- Table S4-Result of host-read filtering using HISAT2.pdf
- Table S5-Genomic and transcriptomic reads classification.pdf
- Table S6-Detection of phytoplasma and Ceratobasidium in individual plants.pdf
